# Supplementary material for: Characteristics and Predictive Value of Blood Transcriptome Signature in Males with Autism Spectrum Disorders
Source: PLoS One. 2012 Dec 5;7(12):e49475. doi: 10.1371/journal.pone.0049475 (PMC3515554; doi:10.1371/journal.pone.0049475)
Supplement: Table S2 — Differentially expressed genes in P2. We used Welch's t-test for the comparison between ASD cases and controls. To identify differentially expressed genes in P2 dataset, significance of diagnosis (p(Dx)) and gender (p(Gender)) was determined by two-way analysis of variance (ANOVA) and follow-up Welch's t-test for each gender. p(Dx*Gender) denotes the interaction between diagnosis and gender effects for significance. A total of 469 unique genes were differentially expressed (P<0.001, corresponding FDR 0.023) as there were transcripts without official gene symbols (i.e., – in Gene field) and several genes have multiple Affymetrix IDs. (XLS) [file pone.0049475.s006.xls]

## Sheet: Sheet1
Table S2. Differentially expressed genes in P2.
Affymetrix ID	Gene	ASD vs. Controls		ASD vs. Controls (males)		ASD vs. Controls (females)		Two-way ANOVA
		p-value	FDR	p-value	FDR	p-value	FDR	p(Dx)	p(Gender)	p(Dx*Gender)
8021181	SCARNA17	1.61e-07	0.00148	0.000134	0.0275	0.00139	0.598	5.05e-07	0.264	0.465
8076344	POLR3H	3.3e-07	0.00148	0.000208	0.0275	0.00097	0.598	7.57e-07	0.783	0.371
7913644	E2F2	4.92e-07	0.00148	0.000288	0.0275	0.0031	0.606	1.51e-06	0.12	0.316
7970999	SPG20	6e-07	0.00148	0.000108	0.0275	0.00697	0.635	2.77e-06	0.246	0.669
7894952	--	6.33e-07	0.00148	3.44e-05	0.0275	0.0464	0.667	1.36e-06	0.0398	0.46
8005204	CCDC144A	6.81e-07	0.00148	0.00021	0.0275	0.011	0.635	9.07e-07	0.00863	0.742
8013272	CCDC144A	7.35e-07	0.00148	0.000287	0.0275	0.00742	0.635	1e-06	0.0107	0.845
7998952	TIGD7	8.34e-07	0.00148	0.000391	0.0275	0.00121	0.598	2.24e-06	0.719	0.383
8180286	RBM8A	1.46e-06	0.0023	0.00131	0.03	0.000578	0.579	4e-06	0.56	0.096
7893512	--	2.99e-06	0.00372	0.000105	0.0275	0.106	0.701	4.32e-06	0.00108	0.486
7913593	TCEA3	3.02e-06	0.00372	0.000412	0.0277	0.00549	0.633	2.16e-06	0.798	0.743
8098758	ZNF721	4.14e-06	0.00372	0.00108	0.03	0.00173	0.598	1.23e-05	0.929	0.24
8005547	SNORD3A	4.46e-06	0.00372	0.00609	0.0315	3.89e-05	0.115	6.69e-06	0.387	0.0249
8005553	SNORD3A	4.46e-06	0.00372	0.00609	0.0315	3.89e-05	0.115	6.69e-06	0.387	0.0249
8013323	SNORD3A	4.46e-06	0.00372	0.00609	0.0315	3.89e-05	0.115	6.69e-06	0.387	0.0249
8013325	SNORD3A	4.46e-06	0.00372	0.00609	0.0315	3.89e-05	0.115	6.69e-06	0.387	0.0249
8013329	SNORD3A	4.46e-06	0.00372	0.00609	0.0315	3.89e-05	0.115	6.69e-06	0.387	0.0249
8176624	DDX3Y	7.49e-06	0.00503	1.99e-07	0.00222	0.485	0.808	2.21e-17	5.6e-58	0.000412
8040503	UBXN2A	7.85e-06	0.00503	4.75e-05	0.0275	0.0362	0.659	2.04e-05	0.516	0.826
7941272	MALAT1	8e-06	0.00503	0.00284	0.0312	0.00235	0.606	2.56e-05	0.3	0.208
7972921	--	8.11e-06	0.00503	0.00235	0.0311	0.00193	0.598	2.05e-05	0.713	0.182
7934215	SPOCK2	8.61e-06	0.00503	0.00013	0.0275	0.0225	0.645	3.49e-05	0.717	0.85
8011823	ZNF594	8.96e-06	0.00503	0.00585	0.0315	0.0016	0.598	9.09e-06	0.192	0.178
8026390	CCDC105	9.14e-06	0.00503	0.000116	0.0275	0.0283	0.645	5.89e-05	0.907	0.852
8105612	CWC27	9.23e-06	0.00503	0.000908	0.03	0.00447	0.611	3.61e-05	0.881	0.406
8055978	FAM133B	9.23e-06	0.00503	0.001	0.03	0.00372	0.606	2.82e-05	0.918	0.389
8171024	--	1.03e-05	0.00537	0.00146	0.0301	0.00482	0.62	2.32e-05	0.619	0.463
7895954	--	1.06e-05	0.00537	0.00177	0.0309	0.00165	0.598	3.08e-05	0.701	0.147
7943158	SCARNA9	1.11e-05	0.0054	0.000982	0.03	0.00742	0.635	2.3e-05	0.679	0.501
8036395	ZNF569	1.38e-05	0.00642	0.000525	0.0298	0.014	0.641	3.29e-05	0.97	0.669
8065032	ESF1	1.4e-05	0.00642	0.00876	0.0334	0.000464	0.579	2.19e-05	0.952	0.0467
8005679	CCDC144C	1.46e-05	0.00646	0.0074	0.0328	0.00397	0.608	1.13e-06	0.00794	0.672
7965357	GALNT4	1.67e-05	0.00691	0.000808	0.03	0.0149	0.641	5.66e-05	0.608	0.603
8105504	FAM133B	1.71e-05	0.00691	0.000909	0.03	0.00857	0.635	4.84e-05	0.929	0.556
7964642	C12orf61	1.79e-05	0.00691	0.00184	0.0309	0.0104	0.635	5.62e-05	0.295	0.457
7997940	SNORD68	1.8e-05	0.00691	0.00153	0.0301	0.00264	0.606	3.05e-05	0.574	0.411
7955721	ZNF740	1.81e-05	0.00691	0.000386	0.0275	0.0534	0.673	2.51e-05	0.265	0.834
7895072	--	2.16e-05	0.00805	0.000969	0.03	0.0301	0.645	8.32e-05	0.156	0.757
7903519	PRPF38B	2.23e-05	0.00809	0.00232	0.0311	0.00972	0.635	8.39e-05	0.229	0.394
8060196	MTERFD2	2.29e-05	0.00809	0.0015	0.0301	0.00946	0.635	5.13e-05	0.772	0.508
7941795	--	2.34e-05	0.00809	0.000544	0.0299	0.0152	0.641	0.000272	0.724	0.814
7894657	--	2.48e-05	0.00809	0.000374	0.0275	0.0224	0.645	0.000102	0.746	0.715
8065569	BCL2L1	2.53e-05	0.00809	0.0478	0.0517	0.00076	0.598	1.67e-05	0.00859	0.0217
8151788	RBM12B	2.57e-05	0.00809	0.000543	0.0299	0.03	0.645	0.000105	0.677	0.856
8171760	SCARNA9L	2.64e-05	0.00809	0.00305	0.0313	0.00193	0.598	5.29e-05	0.608	0.194
8137693	COX19	2.83e-05	0.00809	0.00443	0.0313	0.00936	0.635	8.27e-05	0.0901	0.312
7945058	FAM118B	2.87e-05	0.00809	0.0037	0.0313	0.0132	0.64	6.94e-05	0.0519	0.539
8025998	ZNF136	2.88e-05	0.00809	0.000979	0.03	0.0207	0.645	9.51e-05	0.613	0.732
8176384	ZFY	2.92e-05	0.00809	1.76e-05	0.0275	0.296	0.764	2.05e-13	2.82e-50	0.00148
7893519	--	2.93e-05	0.00809	0.00402	0.0313	0.0106	0.635	5.02e-05	0.151	0.333
8137232	GIMAP8	3e-05	0.00809	0.000402	0.0275	0.0377	0.659	9.48e-05	0.843	0.849
7908614	CAMSAP2	3.01e-05	0.00809	0.000367	0.0275	0.0119	0.635	1.55e-05	0.117	0.633
8099235	MRFAP1L1	3.08e-05	0.00809	0.00627	0.0318	0.0056	0.633	7.75e-05	0.115	0.243
7894905	--	3.08e-05	0.00809	0.00103	0.03	0.0878	0.694	3.56e-05	0.0099	0.773
8021183	SCARNA17	3.72e-05	0.00942	0.00358	0.0313	0.00693	0.635	9.74e-05	0.518	0.344
7893547	--	3.73e-05	0.00942	0.000132	0.0275	0.0867	0.694	0.000131	0.99	0.817
8150877	SNORD54	3.92e-05	0.00942	9.57e-05	0.0275	0.136	0.72	8.43e-05	0.962	0.415
8022045	MYOM1	3.94e-05	0.00942	0.00383	0.0313	0.0132	0.64	1.63e-05	0.36	0.495
8072382	OSBP2	3.95e-05	0.00942	0.0161	0.0368	0.0101	0.635	2.45e-05	0.00214	0.129
8006477	ZNF830	3.99e-05	0.00942	0.003	0.0313	0.0193	0.645	0.000103	0.122	0.439
7960654	ING4	4.23e-05	0.00976	0.00054	0.0299	0.0626	0.679	0.000109	0.427	0.989
8167815	MAGED2	4.27e-05	0.00976	0.000996	0.03	0.0233	0.645	0.000181	0.811	0.871
8093130	RNF168	4.37e-05	0.00983	0.000887	0.03	0.0484	0.667	0.000168	0.32	0.992
7926283	PRPF18	4.52e-05	0.00992	0.00385	0.0313	0.00754	0.635	0.000146	0.496	0.319
8119408	NFYA	4.63e-05	0.00992	0.000403	0.0275	0.0749	0.693	0.000177	0.576	0.791
7982574	FAM98B	4.68e-05	0.00992	0.00169	0.0304	0.0322	0.645	0.000167	0.221	0.759
7959251	P2RX7	4.69e-05	0.00992	0.0114	0.0348	0.0069	0.635	6.85e-05	0.0921	0.126
8176698	TXLNG2P	4.92e-05	0.00992	5.76e-05	0.0275	0.304	0.766	3.52e-13	2.2e-51	0.00269
7899377	PPP1R8	5.05e-05	0.00992	0.00583	0.0315	0.0134	0.64	0.000115	0.0782	0.381
8016433	HOXB1	5.07e-05	0.00992	0.000278	0.0275	0.0824	0.694	0.000197	0.999	0.584
7970681	RNF6	5.08e-05	0.00992	0.00267	0.0312	0.0155	0.641	0.000156	0.434	0.393
7919394	LOC728855	5.12e-05	0.00992	0.0026	0.0312	0.0113	0.635	0.000163	0.761	0.406
7898910	PNRC2	5.18e-05	0.00992	0.00999	0.034	0.00261	0.606	0.000131	0.331	0.182
8039933	PNRC2	5.18e-05	0.00992	0.00999	0.034	0.00261	0.606	0.000131	0.331	0.182
8082504	C3orf37	5.27e-05	0.00992	0.00125	0.03	0.0484	0.667	0.000109	0.277	0.97
8164907	REXO4	5.37e-05	0.00992	0.0584	0.0564	0.000607	0.579	2.54e-05	0.0209	0.0434
8176709	CYorf15B	5.53e-05	0.00992	0.000125	0.0275	0.354	0.778	2.91e-11	3.04e-44	0.00474
8003621	RNMTL1	5.56e-05	0.00992	0.0663	0.06	0.000539	0.579	2.49e-05	0.0701	0.0249
8021984	YES1	5.62e-05	0.00992	0.00235	0.0311	0.00538	0.633	0.000122	0.399	0.327
8084146	FXR1	5.64e-05	0.00992	0.00197	0.0311	0.0164	0.641	0.000179	0.761	0.447
8177137	UTY	5.75e-05	0.00992	1.13e-05	0.0275	0.343	0.773	2e-14	5.41e-57	0.00147
8079346	SACM1L	5.76e-05	0.00992	0.000552	0.03	0.0301	0.645	0.000291	0.674	0.75
7893397	--	6.03e-05	0.00992	0.00156	0.0302	0.0627	0.679	3.28e-05	0.191	0.679
8024255	MUM1	6.14e-05	0.00992	0.000347	0.0275	0.0472	0.667	0.000104	0.537	0.947
8077931	MKRN2	6.24e-05	0.00992	0.000344	0.0275	0.0932	0.697	0.000216	0.634	0.861
8020806	RNF125	6.25e-05	0.00992	0.000748	0.03	0.0216	0.645	0.000261	0.551	0.798
7892909	--	6.26e-05	0.00992	0.024	0.0406	0.00404	0.608	8.98e-05	0.0192	0.152
8063636	STX16	6.34e-05	0.00992	0.00166	0.0304	0.0498	0.667	0.000268	0.144	0.874
8141133	SHFM1	6.35e-05	0.00992	0.0171	0.0373	0.00269	0.606	9.93e-05	0.192	0.166
8167638	--	6.41e-05	0.00992	0.00225	0.0311	0.0323	0.645	0.000119	0.314	0.728
8176578	USP9Y	6.42e-05	0.00992	8.18e-05	0.0275	0.386	0.787	2.73e-12	2.15e-49	0.00434
8176276	ATRX	6.46e-05	0.00992	0.000504	0.0296	0.0416	0.661	0.000292	0.792	0.826
8110392	TMED9	6.51e-05	0.00992	0.00465	0.0313	0.00748	0.635	0.000333	0.335	0.398
8115166	--	6.72e-05	0.01	0.00433	0.0313	0.00277	0.606	6.68e-05	0.871	0.797
8059770	TIGD1	6.85e-05	0.01	0.0158	0.0366	0.00282	0.606	0.000103	0.282	0.199
8176719	EIF1AY	6.9e-05	0.01	0.000402	0.0275	0.34	0.772	2.32e-09	1.12e-36	0.00891
8110112	--	6.94e-05	0.01	0.00206	0.0311	0.0261	0.645	0.000183	0.532	0.911
7895774	--	6.94e-05	0.01	0.0194	0.0385	0.00248	0.606	2.37e-05	0.244	0.289
8067585	BHLHE23	7.07e-05	0.01	0.00309	0.0313	0.0182	0.643	0.000276	0.501	0.446
8005110	ZNF286A	7.08e-05	0.01	0.007	0.0324	0.00264	0.606	0.000159	0.578	0.101
8137715	MICALL2	7.22e-05	0.0101	0.000382	0.0275	0.0609	0.679	0.000461	0.878	0.624
8156826	TGFBR1	7.46e-05	0.0104	0.00019	0.0275	0.109	0.701	0.000291	0.741	0.61
7895369	--	7.57e-05	0.0104	1.93e-05	0.0275	0.287	0.762	4.98e-05	0.175	0.101
7895955	--	7.64e-05	0.0104	0.00284	0.0312	0.0373	0.659	0.000142	0.176	0.895
7978754	C11orf58	7.73e-05	0.0104	0.00311	0.0313	0.0227	0.645	0.000267	0.301	0.587
7933659	CSTF2T	7.95e-05	0.0105	0.000597	0.03	0.11	0.701	0.000228	0.288	0.824
8034199	TSPAN16	8.02e-05	0.0105	0.00566	0.0315	0.014	0.641	0.000133	0.199	0.798
7944401	HMBS	8.06e-05	0.0105	0.00845	0.0334	0.00291	0.606	0.000129	0.976	0.272
8020717	CHST9-AS1	8.09e-05	0.0105	0.000207	0.0275	0.0556	0.677	0.000349	0.2	0.522
8099364	ZNF518B	8.18e-05	0.0105	9.71e-05	0.0275	0.147	0.723	0.000323	0.794	0.615
8119016	MAPK13	8.52e-05	0.0106	0.00217	0.0311	0.0242	0.645	0.000216	0.768	0.813
7896007	--	8.68e-05	0.0106	0.000346	0.0275	0.157	0.726	0.000454	0.345	0.674
8117020	MYLIP	8.69e-05	0.0106	0.00106	0.03	0.0258	0.645	0.000351	0.779	0.91
7971373	--	8.7e-05	0.0106	0.029	0.0431	0.000314	0.515	0.000105	0.408	0.0165
8030946	ZNF808	8.75e-05	0.0106	0.00214	0.0311	0.0216	0.645	0.000351	0.81	0.68
7981439	BAG5	8.78e-05	0.0106	0.00364	0.0313	0.0153	0.641	0.000227	0.714	0.464
7979691	LOC100128233	8.79e-05	0.0106	9.44e-05	0.0275	0.243	0.747	0.000313	0.898	0.332
7943314	JRKL	8.83e-05	0.0106	0.00552	0.0315	0.0145	0.641	0.000188	0.396	0.414
8116649	TUBB2A	8.96e-05	0.0106	0.00207	0.0311	0.0274	0.645	0.000228	0.696	0.457
8116653	TUBB2A	8.96e-05	0.0106	0.00207	0.0311	0.0274	0.645	0.000228	0.696	0.457
8093336	ZNF141	9.08e-05	0.0106	0.00405	0.0313	0.00854	0.635	0.000205	0.791	0.336
8177232	KDM5D	9.21e-05	0.0106	8.85e-05	0.0275	0.499	0.81	1.64e-14	5e-58	0.00519
7893619	--	9.23e-05	0.0106	0.00651	0.0319	0.00927	0.635	0.000274	0.487	0.18
7933228	MARCH8	9.41e-05	0.0108	0.0633	0.0587	0.00122	0.598	9.71e-05	0.0599	0.0244
7960052	SNORA49	9.63e-05	0.0109	0.00147	0.0301	0.0078	0.635	0.000189	0.113	0.373
8173364	--	9.75e-05	0.0109	0.00839	0.0334	0.0104	0.635	0.000124	0.508	0.242
8085537	ZFYVE20	9.8e-05	0.0109	0.00112	0.03	0.0626	0.679	0.000281	0.621	0.914
8073875	TRMU	9.89e-05	0.011	0.00841	0.0334	0.0125	0.635	9.86e-05	0.28	0.387
8028266	ZNF540	0.000101	0.011	0.00203	0.0311	0.00964	0.635	0.000246	0.336	0.586
8137252	GIMAP1	0.000101	0.011	0.000778	0.03	0.0593	0.679	0.000384	0.901	0.881
7896169	--	0.000106	0.0113	0.00249	0.0312	0.0148	0.641	0.000404	0.988	0.727
8116651	--	0.000106	0.0113	0.00423	0.0313	0.0201	0.645	0.000212	0.565	0.424
7896139	--	0.000107	0.0113	0.00109	0.03	0.0962	0.699	0.000313	0.252	0.903
8066009	RBM39	0.000108	0.0113	0.00099	0.03	0.0495	0.667	0.000461	0.881	0.725
8063345	SNORD12C	0.00011	0.0113	0.00294	0.0313	0.0518	0.671	0.000385	0.121	0.792
8088151	ACTR8	0.000111	0.0113	0.00089	0.03	0.118	0.704	0.00038	0.22	0.866
8091778	SCARNA7	0.000111	0.0113	0.00495	0.0313	0.012	0.635	0.000201	0.651	0.685
7961339	LRP6	0.000112	0.0113	0.02	0.0388	0.00272	0.606	1.74e-05	0.504	0.403
7894700	--	0.000114	0.0113	0.00326	0.0313	0.0087	0.635	0.000274	0.448	0.306
8119993	HSP90AB1	0.000114	0.0113	0.000345	0.0275	0.117	0.703	0.000362	0.903	0.794
8038981	ZNF611	0.000116	0.0113	0.00224	0.0311	0.0277	0.645	0.000445	0.831	0.625
7980983	MOAP1	0.000116	0.0113	0.00173	0.0306	0.0372	0.659	0.00028	0.851	0.758
8134730	CNPY4	0.000116	0.0113	0.0335	0.0452	0.00723	0.635	0.0001	0.0199	0.118
7896634	--	0.000117	0.0113	5.87e-05	0.0275	0.529	0.817	0.000262	0.0716	0.147
7926299	HSPA14	0.000118	0.0113	0.000558	0.03	0.0778	0.694	0.000379	0.81	0.8
8014755	SNORA21	0.000118	0.0113	0.0243	0.0407	0.000479	0.579	6.3e-05	0.262	0.0445
8107208	FER	0.000119	0.0113	0.000359	0.0275	0.108	0.701	0.000416	0.841	0.679
7918911	--	0.00012	0.0113	0.00309	0.0313	0.0586	0.679	0.000362	0.0924	0.758
7948904	SNORD28	0.00012	0.0113	0.00282	0.0312	0.0282	0.645	0.000269	0.647	0.856
8053496	POLR1A	0.000121	0.0113	0.00162	0.0302	0.0632	0.679	0.000237	0.4	0.811
7967685	STX2	0.000121	0.0113	0.000365	0.0275	0.136	0.72	0.000382	0.658	0.759
7895350	--	0.000124	0.0113	0.00271	0.0312	0.0258	0.645	0.000506	0.689	0.687
8140942	FAM133B	0.000126	0.0113	0.00147	0.0301	0.0284	0.645	0.000405	0.65	0.753
7893442	--	0.000126	0.0113	0.00165	0.0303	0.0618	0.679	0.000405	0.479	0.955
8140859	MTERF	0.000127	0.0113	0.00585	0.0315	0.00997	0.635	0.000312	0.875	0.43
7924760	ITPKB	0.000127	0.0113	0.000522	0.0298	0.183	0.731	0.000357	0.434	0.455
7903032	MTF2	0.000127	0.0113	0.0027	0.0312	0.0306	0.645	0.000426	0.626	0.512
7894439	--	0.000128	0.0113	0.000165	0.0275	0.254	0.753	0.000624	0.383	0.555
7895634	--	0.000128	0.0113	0.00798	0.0332	0.00837	0.635	0.000307	0.812	0.286
8025978	ZNF763	0.000128	0.0113	0.00216	0.0311	0.0495	0.667	0.000145	0.572	0.832
8056359	SNORA70F	0.000129	0.0113	0.00124	0.03	0.0522	0.672	0.000391	0.982	0.93
8028219	ZNF420	0.000131	0.0114	0.00553	0.0315	0.00602	0.635	0.000274	0.54	0.275
8096314	PKD2	0.000132	0.0115	0.00052	0.0298	0.185	0.732	0.000275	0.518	0.394
8015827	SOST	0.000133	0.0115	4.27e-05	0.0275	0.357	0.779	0.000521	0.912	0.279
7894110	--	0.000134	0.0115	0.000369	0.0275	0.189	0.734	0.000585	0.449	0.602
8016980	MIR142	0.000134	0.0115	0.00361	0.0313	0.0576	0.679	0.000307	0.101	0.981
7961483	HIST4H4	0.000136	0.0115	0.000973	0.03	0.133	0.716	0.000373	0.275	0.696
8175835	BCAP31	0.000136	0.0115	0.00114	0.03	0.114	0.703	0.000574	0.301	0.641
7913776	IL28RA	0.000139	0.0116	5.39e-05	0.0275	0.543	0.819	0.000617	0.775	0.111
8030366	SNORD35A	0.000139	0.0116	0.0352	0.046	0.000595	0.579	0.000185	0.352	0.121
8038919	ZNF350	0.000141	0.0116	0.0111	0.0347	0.0106	0.635	0.000394	0.238	0.298
8115562	RNF145	0.000141	0.0116	0.00139	0.03	0.08	0.694	0.000769	0.423	0.806
7940857	STIP1	0.000144	0.0117	0.000278	0.0275	0.198	0.737	0.000389	0.746	0.502
8005225	LOC162632	0.000146	0.0117	0.00173	0.0306	0.1	0.701	0.00022	0.25	0.759
8168875	ARMCX3	0.000146	0.0117	0.00111	0.03	0.0852	0.694	0.000624	0.465	0.912
7942592	SNORD15A	0.000147	0.0117	0.0292	0.0432	0.00199	0.606	0.00015	0.947	0.0502
8162472	BARX1	0.000147	0.0117	0.000291	0.0275	0.216	0.743	0.000294	0.388	0.534
7982663	BUB1B	0.000147	0.0117	0.000603	0.03	0.208	0.742	0.00043	0.322	0.411
8094772	--	0.000149	0.0118	0.0062	0.0317	0.0234	0.645	0.000288	0.233	0.601
8122684	SUMO4	0.000151	0.0118	7.53e-05	0.0275	0.331	0.769	0.000513	0.881	0.267
8096030	--	0.000151	0.0118	0.00026	0.0275	0.364	0.782	0.000307	0.267	0.253
8006715	TADA2A	0.000153	0.0119	0.0115	0.0349	0.00657	0.635	0.000256	0.881	0.15
7980115	ABCD4	0.000153	0.0119	0.0204	0.0389	0.00526	0.633	0.000147	0.164	0.438
7894884	--	0.000154	0.0119	0.00897	0.0335	0.0144	0.641	0.000283	0.365	0.401
8139832	ZNF117	0.000158	0.0121	0.00107	0.03	0.123	0.708	0.000426	0.427	0.644
8004144	MIS12	0.000159	0.0121	0.00698	0.0324	0.0128	0.64	0.00034	0.689	0.426
8053775	ZNF514	0.000163	0.0123	0.00406	0.0313	0.0531	0.673	0.000267	0.202	0.852
8013479	CCDC144NL	0.000163	0.0123	0.0319	0.0445	0.00777	0.635	4.23e-06	0.00586	0.746
8096251	NUDT9	0.000165	0.0124	0.0211	0.0392	0.00838	0.635	0.0002	0.198	0.199
7892951	--	0.000167	0.0125	0.000265	0.0275	0.263	0.756	0.00049	0.542	0.38
8039655	ZNF550	0.000168	0.0125	0.00731	0.0327	0.0115	0.635	0.000173	0.901	0.349
8004699	CHD3	0.000169	0.0125	0.000632	0.03	0.174	0.728	0.000325	0.537	0.521
8004508	SNORA67	0.000172	0.0126	0.00536	0.0314	0.0151	0.641	0.000262	0.991	0.566
7929768	CUTC	0.000172	0.0126	0.00761	0.0329	0.0248	0.645	0.000462	0.185	0.454
8036813	ZNF780B	0.000173	0.0126	0.0015	0.0301	0.0494	0.667	0.000531	0.891	0.928
8144078	SHH	0.000175	0.0126	0.000585	0.03	0.0732	0.693	0.000646	0.446	0.616
7929945	--	0.000176	0.0126	0.000227	0.0275	0.215	0.743	0.00148	0.791	0.344
7945979	TRIM68	0.000176	0.0126	0.0104	0.0342	0.0443	0.666	0.00018	0.0132	0.432
8160016	RANBP6	0.000177	0.0126	0.000727	0.03	0.0759	0.693	0.000584	0.679	0.882
8023259	SNORD58A	0.000178	0.0126	0.00121	0.03	0.0779	0.694	0.000325	0.951	0.816
8029399	ZNF226	0.000181	0.0127	0.00397	0.0313	0.0395	0.66	0.000441	0.401	0.933
8089714	LSAMP	0.000181	0.0127	2.78e-05	0.0275	0.422	0.797	0.00035	0.198	0.0894
8081465	BBX	0.000183	0.0127	0.000246	0.0275	0.14	0.723	0.00064	0.46	0.574
8160581	TOPORS	0.000183	0.0127	0.00288	0.0313	0.058	0.679	0.000607	0.35	0.79
8156610	HABP4	0.000185	0.0127	0.00662	0.032	0.0331	0.645	0.000184	0.297	0.676
7979743	RDH11	0.000185	0.0127	0.00284	0.0312	0.0331	0.645	0.000842	0.764	0.707
8034401	ZNF564	0.000189	0.0128	0.00198	0.0311	0.0729	0.693	0.000693	0.464	0.882
8180310	DNAJB6	0.000189	0.0128	0.00104	0.03	0.178	0.729	0.000779	0.133	0.731
8028186	ZNF146	0.000189	0.0128	0.0057	0.0315	0.0155	0.641	0.000574	0.894	0.439
8116494	ZFP62	0.000191	0.0129	0.0019	0.0311	0.0583	0.679	0.000403	0.834	0.91
7952335	SNORD14E	0.000192	0.0129	0.00105	0.03	0.0754	0.693	0.000456	0.937	0.99
8180218	--	0.000193	0.0129	0.00248	0.0312	0.084	0.694	0.000554	0.261	0.908
7947189	CCDC34	0.000194	0.0129	4.34e-05	0.0275	0.633	0.836	0.00166	0.917	0.0938
8132118	AQP1	0.000195	0.0129	8e-05	0.0275	0.465	0.806	0.000787	0.761	0.151
7996837	CDH1	0.000198	0.0131	0.00975	0.0338	0.0111	0.635	0.000993	0.448	0.28
8139085	--	0.000201	0.0131	3.42e-05	0.0275	0.906	0.878	0.00112	0.675	0.0388
8110408	THOC3	0.000201	0.0131	0.0174	0.0375	0.00321	0.606	0.000272	0.464	0.282
8049959	FLJ41327	0.000203	0.0131	0.000652	0.03	0.189	0.734	0.000936	0.393	0.677
8115476	MED7	0.000204	0.0131	0.00306	0.0313	0.027	0.645	0.000676	0.892	0.706
7968265	PDX1	0.000204	0.0131	0.000287	0.0275	0.193	0.735	0.000602	0.764	0.528
8122701	--	0.000205	0.0131	0.00147	0.0301	0.0903	0.696	0.000648	0.619	0.929
8089993	WDR5B	0.000206	0.0131	0.00234	0.0311	0.0612	0.679	0.000601	0.61	0.925
8038962	ZNF836	0.000208	0.0131	0.00855	0.0334	0.0211	0.645	0.000265	0.467	0.608
7927071	ZNF37A	0.000208	0.0131	0.00102	0.03	0.0849	0.694	0.000493	0.903	0.869
8152759	TATDN1	0.000208	0.0131	0.0201	0.0388	0.00132	0.598	0.000221	0.256	0.0738
7980463	SNW1	0.000209	0.0131	0.00964	0.0337	0.0288	0.645	0.00043	0.136	0.345
7894426	--	0.00021	0.0131	0.066	0.0599	0.0018	0.598	7.59e-05	0.134	0.134
7893523	--	0.000211	0.0131	0.00594	0.0315	0.128	0.712	0.000253	0.00247	0.719
7895833	--	0.000213	0.0131	0.00957	0.0337	0.029	0.645	0.000488	0.144	0.488
8092905	LSG1	0.000216	0.0131	0.00538	0.0314	0.037	0.659	0.000682	0.316	0.671
8067798	SOX18	0.000217	0.0131	0.0158	0.0366	0.00166	0.598	0.000338	0.435	0.175
7893821	--	0.000218	0.0131	0.001	0.03	0.0982	0.7	0.000679	0.917	0.856
8180356	RPL7L1	0.000218	0.0131	0.0151	0.0363	0.0198	0.645	0.000232	0.159	0.364
8084812	--	0.000219	0.0131	0.000203	0.0275	0.208	0.742	0.000961	0.487	0.343
8005141	TTC19	0.000219	0.0131	0.00884	0.0334	0.0155	0.641	0.000594	0.558	0.441
8007745	HEXIM1	0.00022	0.0131	0.00456	0.0313	0.0871	0.694	0.000592	0.0517	0.977
8118613	SLC39A7	0.000222	0.0131	0.0022	0.0311	0.173	0.728	0.000488	0.0242	0.824
8178225	SLC39A7	0.000222	0.0131	0.0022	0.0311	0.173	0.728	0.000488	0.0242	0.824
8179525	SLC39A7	0.000222	0.0131	0.0022	0.0311	0.173	0.728	0.000488	0.0242	0.824
8176460	PRKY	0.000222	0.0131	0.000337	0.0275	0.354	0.778	2.99e-12	3.64e-54	0.00609
8072573	--	0.000225	0.0132	0.0579	0.0562	0.000558	0.579	9.62e-05	0.754	0.102
8033780	ZNF426	0.000227	0.0132	0.00395	0.0313	0.0365	0.659	0.000626	0.696	0.586
7918792	DENND2C	0.000227	0.0132	0.000341	0.0275	0.152	0.725	0.000894	0.446	0.44
8066776	TP53RK	0.000231	0.0134	0.00349	0.0313	0.0389	0.659	0.000751	0.72	0.772
7955110	--	0.000232	0.0134	0.00857	0.0334	0.0175	0.643	0.000449	0.536	0.607
8121319	SOBP	0.000233	0.0134	5.84e-05	0.0275	0.899	0.876	0.00141	0.513	0.0462
7914141	RPA2	0.000236	0.0135	0.0201	0.0388	0.00194	0.598	0.000619	0.643	0.061
8176476	--	0.000237	0.0135	0.00212	0.0311	0.0204	0.645	0.000227	0.168	0.911
7910217	WNT3A	0.000238	0.0135	0.000297	0.0275	0.164	0.726	0.00162	0.429	0.402
8034512	SNORD41	0.000239	0.0136	0.000759	0.03	0.105	0.701	0.000496	0.62	0.585
8020889	ZNF397	0.000241	0.0136	0.00205	0.0311	0.11	0.701	0.000694	0.277	0.97
7897089	PLCH2	0.000243	0.0136	0.000348	0.0275	0.0746	0.693	0.0013	0.148	0.933
8145793	SNORD13	0.000243	0.0136	0.00439	0.0313	0.0236	0.645	0.000295	0.795	0.716
7970732	PRHOXNB	0.000245	0.0136	4.39e-05	0.0275	0.523	0.816	0.000477	0.726	0.0977
8176375	RPS4Y1	0.000245	0.0136	0.00198	0.0311	0.441	0.8	9.21e-10	2.42e-44	0.0244
8010078	SNORD1C	0.000248	0.0138	0.000978	0.03	0.0792	0.694	0.00061	0.567	0.62
7917597	--	0.00025	0.0138	0.000278	0.0275	0.288	0.762	0.00115	0.992	0.316
7896546	--	0.000253	0.0139	0.0024	0.0312	0.0226	0.645	0.00111	0.418	0.694
7962811	C12orf41	0.000255	0.0139	0.00256	0.0312	0.11	0.701	0.000683	0.181	0.988
8098752	ABCA11P	0.000256	0.0139	0.0255	0.0413	0.0112	0.635	0.000171	0.252	0.276
8174047	TIMM8A	0.00026	0.0141	0.00799	0.0332	0.0146	0.641	0.00064	0.949	0.38
8134880	MOSPD3	0.000261	0.0141	0.000271	0.0275	0.214	0.743	0.000797	0.393	0.249
7894330	--	0.000263	0.0141	0.00228	0.0311	0.122	0.708	0.000421	0.272	0.783
8026122	RAD23A	0.000264	0.0141	0.101	0.0746	0.000184	0.402	0.000168	0.781	0.027
8115886	THOC3	0.000264	0.0141	0.02	0.0387	0.00313	0.606	0.000368	0.532	0.296
8034578	KLF1	0.000265	0.0141	0.00185	0.031	0.112	0.701	0.00142	0.375	0.871
7908758	SHISA4	0.000267	0.0141	8.6e-05	0.0275	0.275	0.758	0.00102	0.185	0.289
8116532	SNORD95	0.000268	0.0141	0.00268	0.0312	0.0237	0.645	0.000317	0.308	0.808
8114030	KIF3A	0.000269	0.0141	0.00295	0.0313	0.0514	0.671	0.000598	0.89	0.837
7922414	SNORD76	0.00027	0.0141	0.00207	0.0311	0.0585	0.679	0.00045	0.851	0.943
7998931	ZNF200	0.000271	0.0141	0.0139	0.0356	0.00676	0.635	0.000847	0.811	0.282
8149733	TNFRSF10B	0.000271	0.0141	0.00475	0.0313	0.218	0.743	0.0006	0.000359	0.718
7895846	--	0.000271	0.0141	0.0104	0.0342	0.0232	0.645	0.00055	0.344	0.491
8026007	ZNF791	0.000273	0.0141	0.00488	0.0313	0.0363	0.659	0.000724	0.666	0.761
8143065	C7orf49	0.000275	0.0142	0.00329	0.0313	0.073	0.693	0.000645	0.437	0.909
7960143	ZNF84	0.000277	0.0142	0.0053	0.0313	0.026	0.645	0.000651	0.971	0.604
8112649	FAM169A	0.000278	0.0142	0.00652	0.0319	0.0357	0.654	0.000608	0.485	0.638
8059783	NGEF	0.000279	0.0142	0.000122	0.0275	0.25	0.751	0.00238	0.302	0.44
7919560	--	0.000282	0.0142	0.0119	0.0351	0.014	0.641	0.00039	0.636	0.531
8059014	FEV	0.000284	0.0142	0.00602	0.0315	0.0156	0.641	0.00049	0.772	0.738
7893779	--	0.000285	0.0142	0.00242	0.0312	0.126	0.71	0.00107	0.187	0.908
8004325	EIF5A	0.000285	0.0142	0.0134	0.0354	0.00414	0.608	0.000331	0.402	0.254
7976158	--	0.000285	0.0142	0.000197	0.0275	0.307	0.766	0.00152	0.803	0.45
8002087	RANBP10	0.000286	0.0142	0.0907	0.0702	0.00166	0.598	0.000359	0.19	0.026
8052731	PPP3R1	0.000286	0.0142	0.000853	0.03	0.0772	0.694	0.000825	0.404	0.898
7969228	ALG11	0.000288	0.0142	0.00253	0.0312	0.0547	0.675	0.000916	0.922	0.678
8073949	CRELD2	0.000291	0.0142	9.54e-05	0.0275	0.465	0.806	0.000765	0.838	0.196
8162880	MRPL50	0.000291	0.0142	0.0138	0.0356	0.00864	0.635	0.00056	0.942	0.302
8058373	WDR12	0.000292	0.0142	0.0204	0.0389	0.00812	0.635	0.000536	0.664	0.177
8086752	SNORD13	0.000292	0.0142	0.00808	0.0332	0.0158	0.641	0.000312	0.952	0.617
8046560	HOXD3	0.000292	0.0142	0.000751	0.03	0.0692	0.69	0.00165	0.31	0.732
7919556	--	0.000292	0.0142	0.0129	0.0353	0.0123	0.635	0.000397	0.677	0.499
7925174	TOMM20	0.000294	0.0142	0.00462	0.0313	0.0313	0.645	0.000912	0.915	0.659
8099362	--	0.000294	0.0142	0.00176	0.0308	0.204	0.739	0.0012	0.102	0.638
8011027	MYO1C	0.000295	0.0142	0.000566	0.03	0.088	0.694	0.00233	0.285	0.595
7993298	ERCC4	0.000298	0.0142	0.00279	0.0312	0.0516	0.671	0.00101	0.954	0.736
8115164	--	0.000299	0.0143	0.0121	0.0351	0.0426	0.662	0.000543	0.0667	0.514
8154765	DNAJA1	0.000301	0.0143	0.0111	0.0347	0.0205	0.645	0.000693	0.468	0.335
8062766	MYBL2	0.000301	0.0143	0.00179	0.0309	0.0715	0.693	0.00105	0.995	0.88
8026272	IL27RA	0.000302	0.0143	0.000367	0.0275	0.162	0.726	0.000894	0.385	0.493
8176730	RPS4Y2	0.000304	0.0143	0.00213	0.0311	0.427	0.797	1.99e-10	1.6e-48	0.0231
8155268	POLR1E	0.000305	0.0143	0.0146	0.0359	0.0177	0.643	0.000447	0.346	0.371
8034589	FARSA	0.000305	0.0143	0.00609	0.0315	0.0412	0.661	0.000554	0.475	0.874
8027566	CEBPG	0.000307	0.0143	0.00248	0.0312	0.133	0.716	0.00107	0.202	0.835
8162669	ZNF322	0.000307	0.0143	0.000728	0.03	0.186	0.732	0.000831	0.741	0.604
8096081	ENOPH1	0.000309	0.0143	0.0124	0.0352	0.0163	0.641	0.00076	0.423	0.453
7931926	--	0.00031	0.0143	0.00425	0.0313	0.0667	0.688	0.000578	0.45	0.946
8066214	TGM2	0.000311	0.0143	0.000154	0.0275	0.404	0.792	0.00159	0.749	0.228
8086482	ZNF445	0.000312	0.0143	0.00338	0.0313	0.124	0.708	0.000594	0.106	0.98
8093826	ADRA2C	0.000312	0.0143	0.013	0.0353	0.00937	0.635	0.000879	0.736	0.338
8052940	PAIP2B	0.000316	0.0144	0.00616	0.0316	0.0303	0.645	0.000303	0.964	0.498
8029321	ZNF283	0.000319	0.0144	0.00693	0.0324	0.0263	0.645	0.000512	0.936	0.478
7979565	WDR89	0.000321	0.0144	0.0166	0.037	0.0045	0.611	0.000621	0.734	0.236
7896464	--	0.000321	0.0144	0.00853	0.0334	0.0272	0.645	0.000944	0.558	0.445
8060745	SMOX	0.000322	0.0144	0.0434	0.0497	0.00908	0.635	0.000326	0.0379	0.26
8151909	UQCRB	0.000323	0.0144	0.00694	0.0324	0.0402	0.661	0.000953	0.402	0.584
7969792	--	0.000323	0.0144	0.00143	0.0301	0.0209	0.645	0.00101	0.0681	0.713
7971561	--	0.000324	0.0144	0.000407	0.0276	0.159	0.726	0.00133	0.514	0.679
8137627	DNAJB6	0.000327	0.0144	0.00108	0.03	0.218	0.743	0.00159	0.321	0.563
7901046	SNORD55	0.000328	0.0144	0.00455	0.0313	0.0419	0.661	0.000553	0.826	0.915
8065018	TASP1	0.000328	0.0144	0.00127	0.03	0.157	0.726	0.000618	0.401	0.854
8072488	DRG1	0.000329	0.0144	0.0173	0.0374	0.0274	0.645	0.000724	0.068	0.408
8027385	VSTM2B	0.00033	0.0144	0.000323	0.0275	0.292	0.763	0.00107	0.9	0.373
8180376	AKR1C1	0.00033	0.0144	0.0488	0.0521	0.000937	0.598	0.000236	0.237	0.312
8024013	C19orf21	0.00033	0.0144	0.00193	0.0311	0.0431	0.665	0.00111	0.424	0.975
7966321	GPN3	0.000333	0.0145	0.0326	0.0448	0.00262	0.606	0.000839	0.422	0.171
7970413	PSPC1	0.000335	0.0145	0.00142	0.0301	0.149	0.724	0.00156	0.46	0.845
7894914	--	0.000335	0.0145	0.000452	0.0288	0.259	0.755	0.00161	0.67	0.571
8176469	--	0.000342	0.0147	0.00529	0.0313	0.718	0.853	3.11e-10	1.7e-47	0.0584
8113491	STARD4	0.000346	0.0148	0.00391	0.0313	0.0267	0.645	0.00123	0.696	0.712
7938331	ZNF143	0.000346	0.0148	0.0061	0.0315	0.0853	0.694	0.000974	0.0809	0.773
7911371	C1orf170	0.000347	0.0148	0.00238	0.0311	0.0471	0.667	0.00133	0.818	0.867
8129363	HDDC2	0.000348	0.0148	0.0141	0.0357	0.00793	0.635	0.000699	0.867	0.224
7927854	HNRNPH3	0.00035	0.0148	0.00429	0.0313	0.084	0.694	0.00117	0.231	0.834
8140151	RFC2	0.000351	0.0148	0.018	0.0378	0.0215	0.645	0.000945	0.142	0.309
7983616	GALK2	0.000352	0.0148	0.00158	0.0302	0.108	0.701	0.00138	0.798	0.968
7953409	PTMS	0.000353	0.0148	0.0161	0.0368	0.0217	0.645	0.000817	0.295	0.18
7893629	--	0.000354	0.0148	0.000731	0.03	0.288	0.762	0.000303	0.793	0.221
8135064	TRIM56	0.000357	0.0149	0.00716	0.0326	0.0338	0.646	0.00101	0.538	0.706
8010295	ENGASE	0.000358	0.0149	0.0412	0.0487	0.0135	0.64	8.36e-05	0.032	0.553
8107321	EPB41L4A-AS1	0.000362	0.015	0.0126	0.0352	0.0111	0.635	0.00074	0.822	0.478
7925201	ARID4B	0.000364	0.0151	0.00426	0.0313	0.0292	0.645	0.00154	0.761	0.562
8062623	PLCG1	0.000368	0.0152	0.00265	0.0312	0.0724	0.693	0.000755	0.965	0.941
7950307	UCP2	0.000373	0.0154	0.0418	0.0489	0.00599	0.635	0.000363	0.115	0.31
7958331	RIC8B	0.000376	0.0155	0.00128	0.03	0.115	0.703	0.00114	0.852	0.769
7995421	LONP2	0.000377	0.0155	0.00463	0.0313	0.0604	0.679	0.0012	0.515	0.749
7897953	SNORA59A	0.000381	0.0155	0.00446	0.0313	0.0182	0.643	0.000593	0.264	0.556
8005626	SNORA59A	0.000381	0.0155	0.00446	0.0313	0.0182	0.643	0.000593	0.264	0.556
8020898	ZNF271	0.000388	0.0157	0.00405	0.0313	0.0755	0.693	0.000995	0.504	0.89
8113059	MBLAC2	0.000388	0.0157	0.00405	0.0313	0.0504	0.669	0.000532	0.919	0.946
8122317	HEBP2	0.00039	0.0157	0.0101	0.034	0.0348	0.651	0.00124	0.3	0.58
7992987	HMOX2	0.000392	0.0158	0.0125	0.0352	0.0272	0.645	0.000912	0.327	0.327
7927033	ANKRD30A	0.000396	0.0159	0.00119	0.03	0.174	0.728	0.00115	0.774	0.62
8036304	ZFP14	0.000397	0.0159	0.00226	0.0311	0.0879	0.694	0.000903	0.951	0.965
7920839	RIT1	0.000403	0.0161	0.00128	0.03	0.196	0.736	0.00164	0.387	0.741
8031815	ZNF776	0.000404	0.0161	0.00351	0.0313	0.0921	0.696	0.00133	0.442	0.998
8015445	NT5C3L	0.000413	0.0164	0.0184	0.0379	0.0125	0.635	0.000294	0.764	0.514
7984215	--	0.000418	0.0165	0.0324	0.0447	0.00921	0.635	0.000159	0.39	0.439
8098707	HSP90AA4P	0.000422	0.0166	0.0224	0.0398	0.00788	0.635	0.0009	0.883	0.145
8014037	CRLF3	0.000422	0.0166	0.00323	0.0313	0.0807	0.694	0.00161	0.594	0.787
8034390	ZNF799	0.000424	0.0167	0.0013	0.03	0.166	0.726	0.000888	0.831	0.611
7955425	ATF1	0.000429	0.0168	0.00322	0.0313	0.108	0.701	0.0015	0.422	0.921
8036737	RPS16	0.00043	0.0168	0.00821	0.0332	0.0285	0.645	0.00104	0.804	0.58
7895953	--	0.000431	0.0168	0.00118	0.03	0.205	0.74	0.000993	0.384	0.74
8085571	METTL6	0.000433	0.0168	0.00334	0.0313	0.123	0.708	0.000945	0.336	0.876
7977879	PSMB5	0.000438	0.017	0.0249	0.041	0.00452	0.611	0.00154	0.856	0.183
8029377	ZNF224	0.000441	0.017	0.00279	0.0312	0.101	0.701	0.00144	0.591	0.925
8146268	FNTA	0.000442	0.017	0.00438	0.0313	0.0564	0.678	0.00156	0.757	0.805
8076393	CENPM	0.000444	0.017	0.00244	0.0312	0.0511	0.67	0.00127	0.49	0.894
8099897	UGDH	0.000445	0.017	0.00405	0.0313	0.0612	0.679	0.00123	0.844	0.808
8030362	SNORD33	0.000448	0.0171	0.00272	0.0312	0.0347	0.65	0.000666	0.24	0.809
8041015	SLC4A1AP	0.00045	0.0172	0.0156	0.0365	0.0239	0.645	0.00135	0.307	0.323
8084986	FYTTD1	0.000452	0.0172	0.0053	0.0313	0.0496	0.667	0.00151	0.734	0.537
8133961	RUNDC3B	0.000456	0.0173	0.00613	0.0316	0.017	0.641	0.00228	0.948	0.614
7987361	ZNF770	0.000457	0.0173	0.000836	0.03	0.153	0.725	0.00185	0.755	0.731
7893067	--	0.00046	0.0173	0.00422	0.0313	0.0211	0.645	0.00151	0.322	0.613
8128133	LYRM2	0.000464	0.0174	0.0533	0.0542	0.00558	0.633	0.000805	0.358	0.0779
8169709	GLRX5	0.00047	0.0176	0.243	0.127	0.00275	0.606	0.000309	0.00845	0.00592
8086515	--	0.000471	0.0176	0.00145	0.0301	0.18	0.729	0.00141	0.552	0.834
8127662	--	0.000473	0.0176	0.00957	0.0337	0.0421	0.661	0.000863	0.473	0.647
7976515	GLRX5	0.000475	0.0177	0.221	0.119	0.00245	0.606	0.000435	0.0189	0.0051
8002381	COG4	0.00048	0.0178	0.00257	0.0312	0.146	0.723	0.000994	0.438	0.809
8096411	TIGD2	0.000482	0.0178	0.0222	0.0397	0.00526	0.633	0.000711	0.64	0.217
7957242	ATXN7L3B	0.000486	0.0179	0.00166	0.0304	0.165	0.726	0.00164	0.605	0.807
8036902	SERTAD1	0.000486	0.0179	0.00323	0.0313	0.0464	0.667	0.00092	0.62	0.894
7915543	SLC6A9	0.00049	0.0179	0.00147	0.0301	0.222	0.744	0.00222	0.452	0.653
7940160	DTX4	0.000491	0.0179	0.000606	0.03	0.0627	0.679	0.00274	0.051	0.929
8137240	GIMAP7	0.000493	0.0179	0.0748	0.0638	0.000926	0.598	0.000793	0.971	0.0256
8017829	--	0.000494	0.0179	0.0046	0.0313	0.0183	0.644	0.00277	0.465	0.574
7896483	--	0.000494	0.0179	0.0307	0.0439	0.0236	0.645	0.000849	0.0583	0.26
7895490	--	0.000495	0.0179	0.000238	0.0275	0.736	0.856	0.00107	0.0916	0.117
7893816	--	0.000496	0.0179	0.0319	0.0444	0.0136	0.641	0.00122	0.157	0.174
8039010	ZNF765	0.000498	0.0179	0.0424	0.0492	0.0167	0.641	0.00049	0.0924	0.208
8132465	HECW1	0.000499	0.0179	0.00137	0.03	0.00941	0.635	0.00327	0.0212	0.767
8169009	BEX4	0.0005	0.0179	0.00746	0.0328	0.0374	0.659	0.00136	0.745	0.729
7951447	CWF19L2	0.000501	0.0179	0.0244	0.0408	0.0077	0.635	0.00106	0.945	0.11
8101828	TSPAN5	0.000508	0.0181	0.333	0.157	0.00173	0.598	0.000222	0.00547	0.00413
8075585	C22orf28	0.00051	0.0181	0.0152	0.0363	0.0226	0.645	0.00136	0.48	0.286
8003249	FBXO31	0.000514	0.0183	0.000872	0.03	0.471	0.807	0.000726	0.108	0.239
7969096	CDADC1	0.000517	0.0183	0.00846	0.0334	0.0334	0.646	0.00121	0.819	0.602
7961755	ST8SIA1	0.000522	0.0184	0.00302	0.0313	0.18	0.73	0.00117	0.131	0.913
8060379	PSMF1	0.000526	0.0185	0.129	0.0854	0.00119	0.598	0.000333	0.323	0.0394
8175572	SPANXN3	0.000527	0.0185	4.32e-05	0.0275	0.916	0.879	0.000999	0.225	0.0285
8139163	FAM183B	0.000528	0.0185	0.0131	0.0353	0.0116	0.635	0.000546	0.533	0.43
7896157	--	0.000528	0.0185	0.0093	0.0336	0.0336	0.646	0.00175	0.563	0.609
8027292	ZNF431	0.000529	0.0185	0.00612	0.0315	0.0253	0.645	0.00165	0.681	0.674
7988342	--	0.000531	0.0185	0.0398	0.0482	0.00362	0.606	0.000603	0.882	0.196
7894574	--	0.000534	0.0185	0.00137	0.03	0.205	0.74	0.00205	0.724	0.562
7920707	FAM189B	0.000535	0.0185	0.000211	0.0275	0.24	0.747	0.00241	0.15	0.412
8005638	ALDH3A2	0.000537	0.0185	0.00225	0.0311	0.199	0.738	0.00124	0.226	0.793
8045171	IMP4	0.000537	0.0185	0.00601	0.0315	0.0738	0.693	0.00096	0.541	0.944
8167790	TSR2	0.000538	0.0185	0.0104	0.0342	0.0442	0.666	0.00124	0.435	0.472
7927669	TFAM	0.00054	0.0185	0.00181	0.0309	0.123	0.708	0.00203	0.942	0.957
8038989	ZNF600	0.000541	0.0185	0.0191	0.0383	0.00814	0.635	0.00134	0.938	0.341
7968670	UFM1	0.000542	0.0185	0.00192	0.0311	0.107	0.701	0.00166	0.78	0.823
8167786	--	0.000542	0.0185	0.0095	0.0336	0.0615	0.679	0.00156	0.223	0.506
8014749	RPL23	0.000547	0.0186	0.015	0.0362	0.0153	0.641	0.00102	0.769	0.569
8084694	EIF4A2	0.000553	0.0186	0.0134	0.0354	0.0254	0.645	0.00131	0.685	0.322
7895320	--	0.000554	0.0186	0.0129	0.0353	0.0247	0.645	0.00124	0.553	0.592
8127987	SNORD50A	0.000555	0.0186	0.00743	0.0328	0.0396	0.66	0.000473	0.976	0.944
7934295	--	0.000556	0.0186	0.000422	0.0277	0.519	0.815	0.000727	0.519	0.162
8008627	NOG	0.000556	0.0186	0.0141	0.0357	0.00631	0.635	0.00109	0.227	0.145
8109901	FOXI1	0.000558	0.0186	0.000321	0.0275	0.422	0.797	0.00248	0.876	0.241
7892509	--	0.000559	0.0186	0.000579	0.03	0.253	0.752	0.00118	0.661	0.674
7974066	PNN	0.000559	0.0186	0.0101	0.034	0.0498	0.667	0.000949	0.403	0.487
8047401	CFLAR	0.000565	0.0188	0.00344	0.0313	0.0352	0.653	0.00184	0.318	0.72
7956009	METTL7B	0.000566	0.0188	0.000267	0.0275	0.454	0.802	0.00278	0.912	0.256
8026139	NFIX	0.000568	0.0188	0.0327	0.0448	0.0263	0.645	0.00156	0.0416	0.224
8062695	SRSF6	0.000569	0.0188	0.000618	0.03	0.202	0.738	0.00222	0.7	0.666
8180207	--	0.000576	0.019	0.00322	0.0313	0.0962	0.699	0.00165	0.879	0.94
8103745	HAND2	0.000582	0.0191	0.00887	0.0335	0.0891	0.694	0.000585	0.169	0.804
7929719	C10orf28	0.000585	0.0191	0.00512	0.0313	0.0748	0.693	0.0022	0.601	0.838
8120937	RIPPLY2	0.000586	0.0191	0.0106	0.0343	0.0232	0.645	0.00129	0.942	0.344
8156521	MIRLET7F1	0.000586	0.0191	0.00369	0.0313	0.115	0.703	0.00169	0.524	0.942
8094030	AFAP1	0.000588	0.0191	0.00986	0.0339	0.0321	0.645	0.00242	0.413	0.615
7989245	HSP90AB4P	0.000589	0.0191	0.00901	0.0335	0.0361	0.659	0.000906	0.9	0.818
7895663	--	0.00059	0.0191	0.0114	0.0348	0.0319	0.645	0.000941	0.858	0.437
8027760	FXYD1	0.000591	0.0191	0.00199	0.0311	0.118	0.704	0.0016	0.763	0.741
7943160	SCARNA9	0.000591	0.0191	0.0231	0.0402	0.0379	0.659	0.000795	0.0839	0.499
7914334	SNRNP40	0.000593	0.0191	0.0231	0.0402	0.0245	0.645	0.00162	0.205	0.294
8046804	NUP35	0.000595	0.0191	0.00435	0.0313	0.0346	0.65	0.00183	0.399	0.569
8150149	--	0.000598	0.0191	0.00591	0.0315	0.0486	0.667	0.00213	0.938	0.685
8134680	ZKSCAN1	0.000598	0.0191	0.000427	0.0278	0.289	0.762	0.00211	0.953	0.491
7989885	DNAJB14	0.000601	0.0191	0.0017	0.0305	0.117	0.703	0.00199	0.743	0.889
7896319	--	0.000601	0.0191	0.00369	0.0313	0.137	0.72	0.00153	0.39	0.913
7898602	OTUD3	0.000604	0.0191	0.0108	0.0344	0.0515	0.671	0.000873	0.451	0.531
8035765	ZNF14	0.000604	0.0191	0.0129	0.0353	0.0239	0.645	0.00132	0.893	0.421
7896368	--	0.000605	0.0191	0.0352	0.046	0.017	0.641	0.000711	0.121	0.438
8052087	--	0.000607	0.0191	9.06e-05	0.0275	0.853	0.871	0.00288	0.704	0.0656
8129181	GOPC	0.000607	0.0191	0.000736	0.03	0.291	0.762	0.00209	0.675	0.546
8130087	PPIL4	0.000611	0.0192	0.00759	0.0329	0.0496	0.667	0.00181	0.694	0.556
8030049	CYTH2	0.000614	0.0192	0.00859	0.0334	0.108	0.701	0.00158	0.084	0.943
7999532	GSPT1	0.000615	0.0192	0.135	0.0876	0.00426	0.611	0.000456	0.0971	0.0279
7895847	--	0.000616	0.0192	0.00407	0.0313	0.0566	0.679	0.00161	0.739	0.991
8128075	--	0.000624	0.0194	0.000265	0.0275	0.581	0.827	0.0022	0.584	0.174
8077858	ATG7	0.000625	0.0194	0.00472	0.0313	0.107	0.701	0.00193	0.351	0.798
8083457	RAP2B	0.000628	0.0194	0.0053	0.0313	0.113	0.701	0.00273	0.248	0.953
8016868	--	0.000628	0.0194	0.00116	0.03	0.0541	0.674	0.00481	0.0856	0.861
7963139	BCDIN3D	0.00063	0.0195	0.0109	0.0345	0.0863	0.694	0.000736	0.131	0.82
7896440	--	0.000634	0.0195	0.0016	0.0302	0.299	0.766	0.000559	0.258	0.419
7908988	SNRPE	0.000638	0.0196	0.0657	0.0597	0.00501	0.625	0.000398	0.42	0.149
8048717	SGPP2	0.000645	0.0198	0.00565	0.0315	0.00758	0.635	0.00224	0.0825	0.459
7894168	--	0.000648	0.0198	0.0307	0.0439	0.00849	0.635	0.000739	0.801	0.316
8116534	TRIM52	0.000652	0.0199	0.00604	0.0315	0.102	0.701	0.00167	0.318	0.946
8059854	ARL4C	0.000654	0.0199	0.00702	0.0324	0.0535	0.673	0.00216	0.771	0.697
8036420	ZFP30	0.000657	0.02	0.00518	0.0313	0.0904	0.696	0.00149	0.635	0.983
7935865	POLL	0.000662	0.0201	0.0553	0.0551	0.00546	0.633	0.000797	0.885	0.0541
7946680	BTBD10	0.000664	0.0201	0.0013	0.03	0.302	0.766	0.00231	0.489	0.445
8111925	C5orf39	0.000665	0.0201	0.00786	0.0331	0.0378	0.659	0.00173	0.966	0.627
8080991	HNRNPA3	0.000668	0.0201	0.0255	0.0412	0.0192	0.645	0.00113	0.426	0.352
8051133	FTH1P3	0.000668	0.0201	0.00646	0.0319	0.00596	0.635	0.00133	0.0399	0.439
8171848	PCYT1B	0.000669	0.0201	0.000465	0.0291	0.405	0.792	0.000805	0.207	0.384
8122409	PEX3	0.00067	0.0201	0.00767	0.0329	0.0444	0.666	0.00201	0.887	0.664
8169291	--	0.000673	0.0201	0.022	0.0396	0.0119	0.635	0.000776	0.798	0.29
7893571	--	0.000675	0.0201	0.00848	0.0334	0.0377	0.659	0.000833	0.83	0.531
7958844	--	0.000678	0.0202	0.00259	0.0312	0.0463	0.667	0.00198	0.22	0.74
8133442	LAT2	0.00068	0.0202	0.0169	0.0372	0.0482	0.667	0.00168	0.125	0.678
8104166	SDHA	0.000682	0.0202	0.00116	0.03	0.384	0.787	0.00223	0.335	0.364
7926541	--	0.000682	0.0202	0.00477	0.0313	0.0941	0.697	0.000801	0.855	0.79
8041867	MSH2	0.000683	0.0202	0.00138	0.03	0.12	0.706	0.0019	0.578	0.979
7912537	DHRS3	0.000687	0.0202	0.0211	0.0392	0.01	0.635	0.00136	0.88	0.307
8139790	--	0.000688	0.0202	8.38e-05	0.0275	0.522	0.816	0.0017	0.623	0.189
7900395	RLF	0.000689	0.0202	0.000652	0.03	0.346	0.775	0.00262	0.749	0.412
8147019	FAM164A	0.000692	0.0202	0.0211	0.0392	0.0205	0.645	0.00132	0.626	0.359
8114320	HNRNPA0	0.000694	0.0202	0.000824	0.03	0.643	0.838	0.00163	0.133	0.162
7990582	SCAPER	0.000694	0.0202	0.0202	0.0388	0.0218	0.645	0.00154	0.522	0.368
7996934	NIP7	0.000695	0.0202	0.0356	0.0461	0.00878	0.635	0.00145	0.505	0.231
7950606	RSF1	0.000696	0.0202	0.00254	0.0312	0.128	0.712	0.00195	0.758	0.917
8034393	ZNF443	0.000697	0.0202	0.0194	0.0385	0.0208	0.645	0.00132	0.779	0.36
7991126	WDR73	0.000698	0.0202	0.00378	0.0313	0.169	0.726	0.00195	0.206	0.985
8168852	HNRNPH2	0.000699	0.0202	0.00811	0.0332	0.0801	0.694	0.00205	0.308	0.758
8111136	FAM134B	0.000702	0.0202	0.00598	0.0315	0.0249	0.645	0.00132	0.272	0.553
8123825	SLC35B3	0.000703	0.0202	0.0169	0.0372	0.0165	0.641	0.00236	0.888	0.346
7975203	MPP5	0.000707	0.0203	0.00227	0.0311	0.0922	0.696	0.00156	0.616	0.892
7896644	--	0.00071	0.0203	0.183	0.106	0.000724	0.598	0.000611	0.256	0.0214
7973458	DHRS4L2	0.00071	0.0203	0.0545	0.0547	0.0254	0.645	0.000672	0.0253	0.261
8050302	ROCK2	0.000711	0.0203	0.000774	0.03	0.235	0.747	0.00267	0.859	0.596
7945864	ZNF195	0.000714	0.0203	0.00436	0.0313	0.118	0.704	0.00118	0.455	0.861
7975976	AHSA1	0.00072	0.0204	0.00632	0.0318	0.102	0.701	0.00121	0.363	0.807
8138045	EIF2AK1	0.000722	0.0204	0.125	0.0838	0.00265	0.606	0.000655	0.281	0.0397
8175933	RENBP	0.000726	0.0205	0.017	0.0372	0.0387	0.659	0.00136	0.352	0.569
8001841	DYNC1LI2	0.000734	0.0206	0.002	0.0311	0.402	0.791	0.00216	0.0426	0.468
7960134	ZNF26	0.000735	0.0206	0.0125	0.0352	0.0408	0.661	0.00196	0.57	0.522
7893172	--	0.000736	0.0206	0.0155	0.0365	0.00846	0.635	0.000847	0.375	0.456
8158930	C9orf9	0.000738	0.0206	0.000165	0.0275	0.733	0.856	0.00202	0.977	0.0887
7977482	TTC5	0.000739	0.0206	0.0177	0.0376	0.0575	0.679	0.00141	0.12	0.621
7995017	STX4	0.000739	0.0206	0.0206	0.039	0.0231	0.645	0.00168	0.425	0.511
8007921	MYL4	0.00074	0.0206	0.292	0.144	0.000828	0.598	0.000276	0.111	0.00921
7942586	RPS3	0.000742	0.0207	0.00942	0.0336	0.0476	0.667	0.00185	0.742	0.602
7946354	LMO1	0.000744	0.0207	0.0116	0.035	0.0191	0.645	0.00242	0.766	0.447
8124459	ZNF322	0.000747	0.0207	0.00289	0.0313	0.157	0.726	0.00207	0.615	0.846
7921228	ETV3	0.000749	0.0207	0.00452	0.0313	0.189	0.734	0.00179	0.103	0.934
8008493	LUC7L3	0.000751	0.0207	0.00466	0.0313	0.0985	0.7	0.00183	0.685	0.811
8112302	C5orf43	0.000754	0.0207	0.0149	0.0361	0.0335	0.646	0.00198	0.598	0.42
7937667	BRSK2	0.000755	0.0207	0.000358	0.0275	0.355	0.778	0.00375	0.72	0.41
8158022	ZNF79	0.000757	0.0207	0.0723	0.0627	0.0294	0.645	9.73e-05	0.00478	0.409
8052956	EXOC6B	0.000758	0.0207	0.0041	0.0313	0.095	0.697	0.00196	0.897	0.894
8009176	TACO1	0.00076	0.0207	0.0353	0.0461	0.0236	0.645	0.000487	0.295	0.32
7935002	SRP9	0.000761	0.0207	0.02	0.0387	0.0168	0.641	0.00215	0.759	0.34
8072610	FBXO7	0.000761	0.0207	0.149	0.0932	0.00297	0.606	0.00069	0.0802	0.0439
7967060	SRSF9	0.000764	0.0208	0.0111	0.0347	0.0959	0.698	0.00284	0.0506	0.839
7985920	MESP2	0.000765	0.0208	0.00129	0.03	0.28	0.76	0.00574	0.646	0.538
8104570	FAM105A	0.000769	0.0208	0.0106	0.0344	0.0738	0.693	0.0023	0.237	0.585
8169920	RBMX2	0.000772	0.0209	0.107	0.0768	0.00278	0.606	0.00143	0.236	0.0345
8038993	ZNF28	0.000776	0.0209	0.00689	0.0324	0.0453	0.666	0.00202	0.803	0.691
8131292	RBAK	0.000777	0.0209	0.00541	0.0315	0.0509	0.67	0.00147	0.614	0.621
8135488	LRRN3	0.000786	0.0211	0.004	0.0313	0.0662	0.687	0.00177	0.622	0.751
8030950	ZNF701	0.000791	0.0212	0.0103	0.0342	0.0378	0.659	0.00263	0.872	0.538
7921677	CD244	0.000802	0.0215	0.0104	0.0342	0.0728	0.693	0.00183	0.335	0.855
8175311	CXorf48	0.000808	0.0216	0.0641	0.059	0.00276	0.606	0.000768	0.954	0.128
8123644	TUBB2A	0.00081	0.0216	0.00887	0.0335	0.0372	0.659	0.00101	0.626	0.207
8013305	ZNF286B	0.00081	0.0216	0.0168	0.0371	0.0103	0.635	0.00157	0.444	0.328
8137244	GIMAP4	0.000812	0.0216	0.0305	0.0439	0.0139	0.641	0.00226	0.511	0.19
8122142	SNORD101	0.000813	0.0216	0.000633	0.03	0.424	0.797	0.00238	0.497	0.377
8017102	--	0.000819	0.0217	0.00255	0.0312	0.201	0.738	0.00237	0.536	0.736
7966046	MTERFD3	0.000824	0.0217	0.0202	0.0388	0.0525	0.673	0.00091	0.205	0.568
8039025	ZNF702P	0.000824	0.0217	0.0176	0.0376	0.0225	0.645	0.00197	0.916	0.342
8171491	--	0.000827	0.0218	0.000931	0.03	0.293	0.763	0.0036	0.675	0.329
8094271	MED28	0.000828	0.0218	0.00682	0.0324	0.165	0.726	0.00226	0.0676	0.948
7969271	SUGT1	0.00083	0.0218	0.00657	0.032	0.106	0.701	0.0023	0.364	0.806
8131067	GPR146	0.000837	0.0219	0.182	0.105	0.00459	0.611	0.000689	0.039	0.0292
7971550	MED4	0.000843	0.022	0.00231	0.0311	0.223	0.744	0.00281	0.385	0.787
8031744	ZNF17	0.000844	0.022	0.0108	0.0345	0.0354	0.654	0.00199	0.997	0.613
8166498	--	0.000846	0.022	0.00592	0.0315	0.189	0.734	0.00119	0.118	0.806
8023868	LOC400657	0.000852	0.0221	0.00602	0.0315	0.0375	0.659	0.00221	0.424	0.657
7893690	--	0.000852	0.0221	0.0068	0.0323	0.124	0.708	0.00152	0.346	0.741
8173135	ALAS2	0.000854	0.0221	0.227	0.121	0.00712	0.635	0.000454	0.000652	0.0424
7922410	SNORD44	0.000855	0.0221	0.00129	0.03	0.132	0.716	0.0016	0.422	0.897
8009476	MAP2K6	0.000858	0.0221	0.0038	0.0313	0.0589	0.679	0.00274	0.543	0.511
8048272	C2orf62	0.000861	0.0221	0.00295	0.0313	0.0877	0.694	0.00161	0.458	0.926
7972365	--	0.000862	0.0221	0.0097	0.0338	0.0451	0.666	0.000303	0.684	0.95
7984405	C15orf61	0.000862	0.0221	0.0789	0.0655	0.0102	0.635	0.00109	0.0764	0.176
7965436	EEA1	0.000862	0.0221	0.00284	0.0312	0.111	0.701	0.00222	0.797	0.99
8157933	ZBTB43	0.000866	0.0221	0.0166	0.037	0.0606	0.679	0.00129	0.235	0.65
8070141	CRYZL1	0.000876	0.0223	0.0224	0.0398	0.0198	0.645	0.00208	0.856	0.175
7951422	KIAA1826	0.000877	0.0223	0.0147	0.036	0.0362	0.659	0.00189	0.785	0.345
7968915	GTF2F2	0.00088	0.0223	0.0025	0.0312	0.103	0.701	0.00258	0.642	0.88
7893266	--	0.000881	0.0223	0.0202	0.0388	0.0363	0.659	0.0026	0.29	0.386
7894258	--	0.000882	0.0223	0.00105	0.03	0.391	0.789	0.00245	0.78	0.294
8024170	HMHA1	0.000884	0.0223	0.000698	0.03	0.536	0.818	0.00262	0.883	0.154
8173673	ATRX	0.000885	0.0223	0.00154	0.0301	0.128	0.712	0.0034	0.464	0.924
7896632	--	0.000889	0.0224	0.00169	0.0305	0.299	0.766	0.00304	0.36	0.609
8066697	SLC35C2	0.0009	0.0226	0.00596	0.0315	0.196	0.736	0.00215	0.0978	0.854
8022473	ESCO1	0.000905	0.0226	0.00402	0.0313	0.0747	0.693	0.00276	0.634	0.858
8168968	GPRASP1	0.00091	0.0226	0.00456	0.0313	0.0456	0.666	0.0029	0.376	0.698
7894056	--	0.000912	0.0226	0.00927	0.0336	0.0664	0.687	0.00323	0.573	0.842
8102352	PITX2	0.000914	0.0226	0.00309	0.0313	0.0495	0.667	0.00401	0.264	0.923
8174197	--	0.000914	0.0226	0.000799	0.03	0.375	0.785	0.00158	0.504	0.454
7916590	AK2	0.000916	0.0226	0.0145	0.0359	0.175	0.728	0.00146	0.00222	0.856
7932637	ANKRD26	0.000917	0.0226	0.00516	0.0313	0.0424	0.662	0.00207	0.318	0.706
7899534	EPB41	0.000918	0.0226	0.125	0.0836	0.00413	0.608	0.000861	0.223	0.0541
8162562	LINC00476	0.000919	0.0226	0.00222	0.0311	0.179	0.729	0.00246	0.924	0.779
7936134	OBFC1	0.000919	0.0226	0.00605	0.0315	0.183	0.732	0.00174	0.184	0.753
7961798	SOX5	0.000921	0.0226	0.00158	0.0302	0.365	0.782	0.00739	0.486	0.339
7894202	--	0.000921	0.0226	0.0215	0.0394	0.0124	0.635	0.000355	0.327	0.359
8086494	ZNF852	0.000923	0.0226	0.00199	0.0311	0.373	0.785	0.00184	0.196	0.418
7904448	--	0.000923	0.0226	0.00015	0.0275	0.452	0.802	0.00218	0.0765	0.128
7994675	ASPHD1	0.000923	0.0226	6.95e-05	0.0275	0.894	0.876	0.0034	0.366	0.0521
8076909	TUBGCP6	0.000931	0.0228	0.00617	0.0316	0.141	0.723	0.000905	0.449	0.775
7969835	PCCA	0.000934	0.0228	0.00498	0.0313	0.0958	0.698	0.00234	0.957	0.896
8153935	ZNF252	0.000935	0.0228	0.0186	0.038	0.0394	0.659	0.00171	0.476	0.587
8117622	OR2B6	0.000936	0.0228	0.00228	0.0311	0.136	0.72	0.00475	0.726	0.781
8180351	CTBP2	0.000937	0.0228	0.0523	0.0538	0.0101	0.635	0.000795	0.347	0.357
7948898	SNORD31	0.000941	0.0228	0.0273	0.0422	0.0151	0.641	0.00116	0.92	0.276
8025766	CARM1	0.000941	0.0228	0.251	0.13	0.00176	0.598	0.000529	0.0976	0.0173
8039054	ZNF347	0.000943	0.0228	0.00768	0.0329	0.0563	0.678	0.00242	0.932	0.694
7894933	--	0.000944	0.0228	0.0161	0.0368	0.109	0.701	0.000945	0.0619	0.962
8161024	RMRP	0.000946	0.0228	0.00428	0.0313	0.0534	0.673	0.0021	0.339	0.911
7986687	WHAMMP3	0.000949	0.0228	0.00877	0.0334	0.0727	0.693	0.00217	0.633	0.569
8171170	--	0.000951	0.0229	0.00313	0.0313	0.281	0.76	0.00407	0.214	0.612
8017421	CCDC47	0.000953	0.0229	0.0109	0.0345	0.0938	0.697	0.00272	0.213	0.774
7963061	C1QL4	0.000962	0.023	0.00149	0.0301	0.349	0.776	0.00102	0.422	0.378
8142977	MIR29B1	0.000963	0.023	0.00333	0.0313	0.132	0.716	0.000946	0.903	0.863
7894072	--	0.000966	0.023	0.0162	0.0368	0.0442	0.666	0.00148	0.656	0.563
8072143	HSCB	0.000968	0.0231	0.0558	0.0553	0.0117	0.635	0.0016	0.278	0.202
8073194	GRAP2	0.000976	0.0232	0.00536	0.0314	0.0717	0.693	0.00303	0.786	0.901
7896006	--	0.000977	0.0232	0.00322	0.0313	0.225	0.744	0.00167	0.511	0.574
7999903	C16orf88	0.000978	0.0232	0.0152	0.0363	0.0385	0.659	0.000575	0.991	0.524
8032899	TICAM1	0.000985	0.0232	0.000715	0.03	0.413	0.794	0.00333	0.709	0.383
8025458	ZNF317	0.000987	0.0232	0.0249	0.041	0.021	0.645	0.00299	0.466	0.436
8045247	PLEKHB2	0.000988	0.0232	0.00258	0.0312	0.259	0.756	0.004	0.385	0.648
8139244	C7orf44	0.000988	0.0232	0.024	0.0406	0.0328	0.645	0.00271	0.316	0.419
8005857	TMEM199	0.000988	0.0232	0.0714	0.0622	0.00387	0.608	0.00275	0.143	0.131
8150219	BRF2	0.000989	0.0232	0.17	0.101	0.00145	0.598	0.000877	0.235	0.0413
8060503	SNORD57	0.00099	0.0232	0.00935	0.0336	0.0222	0.645	0.00118	0.318	0.709
8150439	ANK1	0.000994	0.0232	0.214	0.117	0.0036	0.606	0.0012	0.0417	0.0156
7922391	CENPL	0.000998	0.0232	0.013	0.0353	0.0351	0.652	0.0014	0.802	0.542
7945283	ACAD8	0.000999	0.0232	0.00421	0.0313	0.346	0.775	0.00162	0.047	0.477
7894699	--	0.000999	0.0232	0.00746	0.0328	0.0832	0.694	0.00296	0.706	0.892
8073939	FLJ44385	0.001	0.0232	0.000299	0.0275	0.349	0.776	0.00436	0.188	0.288
