# Supplementary material for: Characteristics and Predictive Value of Blood Transcriptome Signature in Males with Autism Spectrum Disorders
Source: PLoS One. 2012 Dec 5;7(12):e49475. doi: 10.1371/journal.pone.0049475 (PMC3515554; doi:10.1371/journal.pone.0049475)
Supplement: Table S6 — Functional enrichment of genes in ASD55. The term categories are presented as defined in DAVID. (XLS) [file pone.0049475.s010.xls]

## Sheet: Sheet1
Table S6. Functional enrichment of genes in ASD55.
Term Category	Term	Count	EASE score P	FDR (%)	Genes
UP_TISSUE	Epithelium	17	0.001577	1.64257	ZNF516, CEP110, CREBBP, HNRNPA2B1, SSH2, IVNS1ABP, ARFGEF1, PNN, SFRS18, RPS6KA3, MAPK14, COL4A3BP, NCOA6, NUP50, AHNAK, TRIP12, DDX42
GOTERM_BP_FAT	GO:0006796 phosphate metabolic process	10	0.001781	2.41882	RPS6KA3, ADAM10, PTPRE, ROCK1, STK38, SNRK, MAPK14, MTMR10, COL4A3BP, SSH2
GOTERM_BP_FAT	GO:0006793 phosphorus metabolic process	10	0.001781	2.41882	RPS6KA3, ADAM10, PTPRE, ROCK1, STK38, SNRK, MAPK14, MTMR10, COL4A3BP, SSH2
GOTERM_BP_FAT	GO:0006468 protein amino acid phosphorylation	8	0.003086	4.15732	RPS6KA3, ADAM10, PTPRE, ROCK1, STK38, SNRK, MAPK14, COL4A3BP
UP_TISSUE	Bone marrow	8	0.004121	4.24187	ZNF516, ZDHHC17, PTPRE, SNRK, NCOA6, KIAA0247, TRIP12, SLA
GOTERM_BP_FAT	GO:0016310 phosphorylation	8	0.008293	10.8115	RPS6KA3, ADAM10, PTPRE, ROCK1, STK38, SNRK, MAPK14, COL4A3BP
UP_TISSUE	Blood	7	0.011362	11.3015	IFNAR2, SFRS18, SULF2, UTY, IVNS1ABP, DNAJC3, KCNE3
UP_TISSUE	Placenta	17	0.017419	16.8413	ZNF292, PTPRE, STK38, RBL2, CEP110, SIRPA, PNN, SERINC3, SFRS18, RPS6KA3, MAPK14, COL4A3BP, MTMR10, KIAA0247, NBEAL2, AHNAK, RNF145
KEGG_PATHWAY	hsa04350:TGF-beta signaling pathway	3	0.023044	19.2081	RBL2, ROCK1, CREBBP
UP_TISSUE	Human rectum tumor	2	0.039277	34.3301	IVNS1ABP, RNF145
GOTERM_BP_FAT	GO:0009615 response to virus	3	0.041138	43.8521	IFNAR2, IVNS1ABP, DNAJC3
KEGG_PATHWAY	hsa04722:Neurotrophin signaling pathway	3	0.04433	33.9555	RPS6KA3, MAPK14, KIDINS220
UP_TISSUE	Liver	11	0.059278	47.3405	MAN2A2, MGAT4A, ADAM10, ROCK1, SNRK, SULF2, MAPK14, CEP110, HNRNPA2B1, SIRPA, AHNAK
UP_TISSUE	Platelet	5	0.069066	52.8151	CD9, ADAM10, UTY, MAPK14, SLA
UP_TISSUE	Brain	29	0.071092	53.882	ZMAT1, MYO5A, ZNF292, MEGF9, UTY, SSH2, ZNF12, IVNS1ABP, ARFGEF1, KLHL2, SLA, PNN, SFRS18, SNRK, TBC1D14, NUP50, NBEAL2, RNF145, PTPRE, ROCK1, HNRNPA2B1, CREBBP, KIDINS220, SIRPA, TMEM2, RPS6KA3, ZDHHC17, SULF2, KBTBD11
GOTERM_BP_FAT	GO:0016311 dephosphorylation	3	0.075833	66.1609	PTPRE, MTMR10, SSH2
UP_TISSUE	Trachea	4	0.092261	63.7925	MGAT4A, UTY, DNAJC3, DDX42
GOTERM_BP_FAT	GO:0001701 in utero embryonic development	3	0.095245	74.7217	ADAM10, COL4A3BP, NCOA6
GOTERM_BP_FAT	GO:0007243 protein kinase cascade	4	0.095559	74.8418	IFNAR2, RPS6KA3, STK38, MAPK14
