# Supplementary material for: Characteristics and Predictive Value of Blood Transcriptome Signature in Males with Autism Spectrum Disorders
Source: PLoS One. 2012 Dec 5;7(12):e49475. doi: 10.1371/journal.pone.0049475 (PMC3515554; doi:10.1371/journal.pone.0049475)
Supplement: Table S7 — Pathways enriched with age-correlated genes in ASD. (XLS) [file pone.0049475.s011.xls]

## Sheet: Sheet1
Table S7. Pathways enriched with age-correlated genes in ASD.
KEGG pathways	Count	EASE score P	FDR (%)	Genes
One carbon pool by folate	7	2e-06	0.002	MTHFD1, TYMS, SHMT2, DHFR, ATIC, MTHFD1L, GART
Cell cycle	10	0.001034	1.181	CDK1, CCNE1, CCNB2, BUB1, BUB1B, CDC16, ATR, SMC1A, ATM, MCM6
Oocyte meiosis	9	0.002019	2.294	CDK1, CCNE1, CCNB2, MOS, BUB1, PPP3CB, CDC16, PPP1CC, SMC1A
Primary immunodeficiency	5	0.006123	6.807	RFX5, ICOS, TNFRSF13B, IGLL1, CD79A
B cell receptor signaling pathway	6	0.010567	11.48	HRAS, CD81, PPP3CB, CD22, MALT1, CD79A
p53 signaling pathway	6	0.011629	12.565	CDK1, CCNE1, CCNB2, RRM2, ATR, ATM
